# Supplementary material for: Construction of Sensory/Mass Spectrometry Feedback Platform for Seeking Aroma Contributors during the Aroma Enhancement of Congou Black Tea
Source: Plants (Basel). 2022 Mar 20;11(6):823. doi: 10.3390/plants11060823 (PMC8951376; doi:10.3390/plants11060823)
Supplement: Supplementary file 1 [file plants-11-00823-s001.zip]

Archive with 2 entries (2 files):
- Figures.pdf
- Tables.pdf
